# Supplementary material for: Natural Exogenous Antioxidant Defense against Changes in Human Skin Fibroblast Proteome Disturbed by UVA Radiation
Source: Oxid Med Cell Longev. 2020 Nov 5;2020:3216415. doi: 10.1155/2020/3216415 (PMC7661135; doi:10.1155/2020/3216415)
Supplement: Supplementary materials — Supplementary Table 1: list of significant proteins indicated in the 3D cultured fibroblasts treated with rutin (25 μM) or/and ascorbic acid (100 μM) and following exposure to UVA (20 J/cm2). Supplementary Table 2: list of significant proteins form volcano plots (Figure 5) comparing the effect of rutin (25 μM) or/and ascorbic acid (100 μM) on UVA- (20 J/cm2) irradiated fibroblasts cultured in a 3D model. [file 3216415.f1.xlsx]

## Sheet: Supplementary table 1.
Supplementary table 1. List of significant proteins indicated in the 3D cultured fibroblasts treated with rutin [25 µM] or/and ascorbic acid [100 µM] and following exposure to UVA (20 J/cm2). Significant proteins indicated by one-way ANOVA (Fisher's post-hoc test; adjusted p-value cutoff at 0.05). Abbreviations: Asc, ascorbic acid; Ctr, control; Rut, rutin; n/d, not detected; +, detected;
ID	Protein name	Ctr	Rut	Asc	Rut+Asc	UVA	UVA+Rut	UVA+Asc	UVA+Rut+Asc
A0A024QZN9	Voltage-dependent anion channel 2	+	n/d	n/d	+	+	n/d	n/d	+
A0A024QZT4	Serpin B9	n/d	n/d	n/d	n/d	+	n/d	n/d	n/d
A0A024QZT9	NAD(P)H dehydrogenase	+	n/d	n/d	+	+	n/d	n/d	+
A0A024R1Y2	ATP-citrate synthase	n/d	n/d	n/d	+	+	n/d	n/d	+
A0A024R228	Heterogeneous nuclear ribonucleoprotein K	n/d	+	+	+	+	n/d	+	+
A0A024R231	Guanine deaminase	+	n/d	+	+	+	+	+	+
A0A024R280	Phosphoserine aminotransferase	+	n/d	+	n/d	+	n/d	n/d	n/d
A0A024R2P0	40S ribosomal protein SA	+	+	+	+	+	+	+	+
A0A024R3Z6	Basic leucine zipper and W2 domain-containing protein 1	n/d	n/d	n/d	n/d	+	n/d	+	n/d
A0A024R451	Serpin peptidase inhibitor, clade E	n/d	n/d	n/d	n/d	+	n/d	n/d	n/d
A0A024R599	Solute carrier family 3, member 2	n/d	n/d	n/d	n/d	+	n/d	n/d	n/d
A0A024R5Z7	Annexin A2	+	+	+	+	+	+	+	+
A0A024R5Z8	Ras-related protein Rab-11A	+	n/d	n/d	n/d	+	+	+	n/d
A0A024R6I7	Serpin peptidase inhibitor, clade A	n/d	n/d	+	+	+	n/d	+	n/d
A0A024R7M0	Transmembrane emp24 domain-containing protein 9	+	n/d	n/d	n/d	n/d	n/d	n/d	n/d
A0A024R814	60S ribosomal protein L7	+	n/d	+	n/d	+	n/d	n/d	+
A0A024R944	Serpin peptidase inhibitor, clade C	n/d	+	n/d	n/d	+	+	n/d	+
A0A024RA55	Transmembrane glycoprotein NMB	n/d	+	+	n/d	n/d	+	n/d	n/d
A0A024RAD5	Dolichyl-diphosphooligosaccharide--protein glycosyltransferase	n/d	n/d	n/d	n/d	+	n/d	+	n/d
A0A024RB99	Serine hydroxymethyltransferase	n/d	n/d	n/d	n/d	+	+	n/d	n/d
A0A024RBS2	60S acidic ribosomal protein P0	+	n/d	+	+	+	+	n/d	+
A0A087WXQ8	Proteasome subunit beta type-3	n/d	+	+	+	+	+	+	+
A0A087X1N8	Serpin B6	+	n/d	+	+	+	+	+	+
A0A0A0MSB2	Fascin	+	+	+	+	+	+	+	+
A0A0A0MSK8	Aspartyl/asparaginyl beta-hydroxylase	n/d	+	n/d	n/d	+	+	+	+
A0A0S2Z4G7	Nucleolar phosphoprotein B23	n/d	+	+	+	+	+	+	+
A4QPB0	IQ motif containing GTPase activating protein 1	n/d	n/d	+	+	+	+	n/d	+
A6NFX8	ADP-sugar pyrophosphatase	+	n/d	n/d	n/d	+	+	+	+
A8K6V6	N-acetylglucosamine-6-sulfatase	n/d	n/d	+	+	+	+	+	+
A8K9C4	Elongation factor 1-alpha	+	+	n/d	n/d	+	+	+	+
A8K9J7	Histone H2B	+	n/d	+	+	+	n/d	n/d	+
A8MTM1	Carbonyl reductase [NADPH]	+	n/d	n/d	n/d	+	n/d	n/d	n/d
B0YJC5	Vimentin	n/d	+	+	n/d	n/d	+	+	n/d
B3KTM1	Malate dehydrogenase	+	+	+	+	+	+	+	+
B3VMW0	Lactoferrin	n/d	+	+	+	+	+	+	n/d
B4DHZ6	Transferrin	n/d	+	n/d	+	n/d	n/d	+	+
B4DID5	Transaldolase 1	+	+	n/d	+	+	+	+	+
B4DJ75	Serine/threonine-protein phosphatase	n/d	+	+	+	+	+	+	+
B7Z645	Heterogeneous nuclear ribonucleoprotein Q	n/d	+	n/d	n/d	+	n/d	+	+
D6RF53	Ubiquitin carboxyl-terminal hydrolase	+	+	+	+	n/d	n/d	n/d	n/d
E7EQV9	Ribosomal protein L15	+	n/d	+	n/d	n/d	n/d	n/d	n/d
E7EX29	14-3-3 protein zeta/delta	+	+	+	+	+	+	+	+
E9PK82	40S ribosomal protein S3	+	n/d	n/d	n/d	+	n/d	n/d	+
E9PS65	Heat shock cognate 71 kDa protein	+	+	n/d	+	+	n/d	n/d	n/d
F8WCR4	Methanethiol oxidase	n/d	n/d	n/d	n/d	+	+	n/d	n/d
H0YAB0	Prelamin-A/C	+	n/d	n/d	+	n/d	n/d	+	n/d
J3KPE3	Receptor of-activated protein C kinase 1	+	n/d	+	+	+	n/d	+	+
K7ELN9	6-phosphogluconate dehydrogenase, decarboxylating	+	+	+	+	+	+	+	+
K7EMH1	60S ribosomal protein L22	+	n/d	n/d	+	n/d	n/d	n/d	n/d
O43390	Heterogeneous nuclear ribonucleoprotein R	n/d	n/d	n/d	n/d	+	n/d	n/d	+
O43707	Alpha-actinin-4	n/d	n/d	n/d	n/d	+	n/d	+	+
O75390	Citrate synthase	n/d	+	+	n/d	n/d	+	+	+
P00505	Aspartate aminotransferase	+	+	+	+	n/d	+	+	+
P02765	Alpha-2-HS-glycoprotein	n/d	+	+	+	+	+	+	+
P04083	Annexin A1	+	n/d	n/d	n/d	n/d	n/d	n/d	n/d
P05091	Aldehyde dehydrogenase	n/d	+	n/d	+	+	n/d	+	n/d
P06737	Glycogen phosphorylase	+	n/d	+	n/d	+	n/d	n/d	n/d
P06865	Beta-hexosaminidase subunit alpha	n/d	n/d	+	+	n/d	+	n/d	n/d
P07205	Phosphoglycerate kinase 2	+	+	+	+	+	+	+	+
P07910	Heterogeneous nuclear ribonucleoproteins C1/C2	+	+	+	+	+	+	+	+
P09382	Galectin-1	+	+	+	+	+	+	+	+
P0C0S8	Histone H2A type 1	+	n/d	+	+	+	n/d	n/d	+
P12955	Xaa-Pro dipeptidase	n/d	n/d	n/d	n/d	+	n/d	+	+
P13010	X-ray repair cross-complementing protein 5	+	+	+	+	+	n/d	+	+
P15121	Aldo-keto reductase family 1	+	+	+	+	+	n/d	+	+
P19823	Inter-alpha-trypsin inhibitor heavy chain H2	n/d	+	+	+	n/d	+	+	+
P21266	Glutathione S-transferase Mu 3	+	+	+	n/d	+	n/d	n/d	+
P23381	Tryptophan--tRNA ligase	+	+	+	+	+	+	+	+
P23526	Adenosylhomocysteinase	+	+	+	+	+	+	+	+
P23528	Cofilin-1	+	+	+	+	+	n/d	+	+
P26447	Protein S100-A4	+	+	+	n/d	+	n/d	+	n/d
P26599	Polypyrimidine tract-binding protein 1	+	+	+	n/d	+	+	+	+
P26639	Threonine--tRNA ligase 1	n/d	n/d	+	+	+	+	+	+
P26641	Elongation factor 1-gamma	+	+	+	+	+	+	+	+
P27348	14-3-3 protein theta	n/d	+	+	+	+	n/d	+	+
P28070	Proteasome subunit beta type-4	+	n/d	n/d	n/d	+	n/d	+	+
P28072	Proteasome subunit beta type-6	+	n/d	+	+	+	n/d	+	+
P28074	Proteasome subunit beta type-5	+	n/d	n/d	+	+	+	+	+
P29401	Transketolase	n/d	n/d	+	+	+	+	+	+
P30101	Protein disulfide-isomerase A3	+	+	n/d	n/d	n/d	n/d	n/d	n/d
P32929	Cystathionine gamma-lyase	n/d	n/d	+	n/d	+	n/d	+	n/d
P35613	Basigin	+	n/d	+	+	+	n/d	n/d	n/d
P38159	RNA-binding motif protein	+	n/d	n/d	+	n/d	n/d	n/d	n/d
P38646	Stress-70 protein, mitochondrial	+	n/d	+	+	+	n/d	n/d	+
P39687	Acidic leucine-rich nuclear phosphoprotein 32	+	n/d	+	+	n/d	n/d	n/d	+
P40925	Malate dehydrogenase, cytoplasmic	n/d	n/d	+	+	+	n/d	+	+
P41091	Eukaryotic translation initiation factor 2	n/d	n/d	n/d	+	+	n/d	+	+
P41252	Isoleucine--tRNA ligase	n/d	n/d	n/d	n/d	+	n/d	n/d	+
P49411	Elongation factor Tu, mitochondrial	n/d	n/d	n/d	n/d	+	n/d	n/d	+
P49720	Proteasome subunit beta type-3	n/d	+	+	+	+	+	+	+
P49721	Proteasome subunit beta type-2	n/d	+	+	+	+	+	+	+
P50991	T-complex protein 1 subunit delta	n/d	+	n/d	+	+	+	n/d	+
P51148	Ras-related protein Rab-5C	+	+	n/d	n/d	+	n/d	+	+
P51149	Ras-related protein Rab-7a	+	+	+	+	+	+	n/d	+
P53634	Dipeptidyl peptidase 1	+	n/d	n/d	n/d	+	n/d	+	n/d
P55786	Puromycin-sensitive aminopeptidase	n/d	n/d	+	+	+	n/d	+	+
P60174	Triosephosphate isomerase	+	+	+	+	+	+	+	+
P60903	Protein S100-A10	+	n/d	+	+	+	n/d	+	+
P61204	ADP-ribosylation factor 3	+	+	n/d	+	+	+	+	n/d
P61604	10 kDa heat shock protein, mitochondrial	+	+	+	+	+	+	+	+
P61970	Nuclear transport factor 2	+	+	n/d	n/d	+	n/d	+	+
P61978	Heterogeneous nuclear ribonucleoprotein K	n/d	+	+	+	+	n/d	+	+
P61981	14-3-3 protein gamma	+	+	+	+	+	n/d	n/d	+
P62136	Serine/threonine-protein phosphatase PP1-alpha catalytic subunit	n/d	+	+	+	+	+	+	+
P62249	40S ribosomal protein S16	+	+	+	+	+	+	n/d	+
P62314	Small nuclear ribonucleoprotein Sm D1	+	+	+	n/d	+	+	+	+
P62318	Small nuclear ribonucleoprotein Sm D3	+	n/d	+	+	+	+	+	+
P62701	40S ribosomal protein S4	+	n/d	n/d	n/d	n/d	n/d	n/d	n/d
P62937	Peptidyl-prolyl cis-trans isomerase A	+	+	+	+	+	+	+	+
Q02543	60S ribosomal protein L18a	+	+	+	+	n/d	+	+	+
Q05DH1	Proteasome subunit alpha type	+	n/d	+	+	+	+	+	+
Q08AJ6	ANP32A protein	+	n/d	+	+	n/d	n/d	n/d	+
Q13838	Spliceosome RNA helicase DDX39B	+	+	+	+	+	+	+	+
Q15084	Protein disulfide-isomerase A6	+	+	+	+	+	+	+	+
Q15181	Inorganic pyrophosphatase	+	n/d	n/d	n/d	n/d	n/d	n/d	n/d
Q15182	Small nuclear ribonucleoprotein-associated protein	+	+	+	+	+	n/d	n/d	+
Q16716	Pyruvate kinase	+	+	+	+	+	+	+	+
Q16719	Kynureninase	+	n/d	n/d	+	+	+	+	+
Q16768	Glyceraldehyde 3-phosphate dehydrogenase	+	+	+	+	+	+	+	+
Q16881	Thioredoxin reductase 1	+	+	+	+	+	+	+	+
Q2Q9H2	Glucose-6-phosphate 1-dehydrogenase	+	+	+	+	+	+	+	+
Q53FB6	Mitochondrial aldehyde dehydrogenase 2	n/d	+	n/d	+	+	n/d	+	n/d
Q53HE7	Small nuclear ribonucleoprotein polypeptide N	+	+	+	+	n/d	n/d	n/d	+
Q59EG8	Proteasome 26S non-ATPase subunit 2	n/d	n/d	n/d	n/d	+	n/d	n/d	+
Q59EJ0	Aldehyde dehydrogenase 1A1	n/d	+	+	+	+	n/d	+	n/d
Q59G75	Isoleucyl-tRNA synthetase	n/d	n/d	n/d	n/d	+	n/d	n/d	+
Q59GF8	Heat shock 70kDa protein 4	n/d	+	n/d	+	+	n/d	+	+
Q6PK56	EEF2 protein	n/d	n/d	+	+	+	+	+	+
Q6PKA6	ALDH3A1 protein	n/d	n/d	n/d	+	+	n/d	+	+
Q6PKH8	ANP32A protein	+	n/d	+	+	n/d	n/d	n/d	+
Q76LA1	CSTB protein	+	n/d	+	+	+	+	+	+
Q7KYK3	BAT1 protein	+	+	+	+	+	+	+	+
Q7Z4Q5	Heterogeneous nuclear ribonucleoprotein U	+	n/d	+	n/d	+	n/d	+	+
Q7Z5A3	Small nuclear ribonucleoprotein Sm D1	n/d	+	+	n/d	+	+	+	+
Q96GW1	Endoplasmin	+	+	+	+	+	n/d	+	+
Q96H53	HSPA8 protein	n/d	n/d	+	+	+	n/d	n/d	n/d
Q96HE7	ERO1-like protein alpha	+	n/d	+	+	+	+	+	+
Q96HX7	HSP90AA1 protein	+	+	+	+	+	+	+	+
Q96KP4	Cytosolic non-specific dipeptidase	n/d	+	+	+	n/d	+	n/d	n/d
Q9HBB3	60S ribosomal protein L6	+	n/d	+	+	+	+	+	+
Q9NX01	Thioredoxin-like protein 4B	n/d	n/d	+	+	+	n/d	+	n/d
Q9UN47	Pyruvate kinase M2	+	+	+	+	+	+	+	+
Q9UNM1	Chaperonin 10-related protein	+	+	+	+	+	+	+	+
Q9UNN8	Endothelial protein C receptor	+	n/d	n/d	n/d	+	n/d	+	+
R4GN98	Protein S100	+	+	+	n/d	+	n/d	+	+
R4SBI6	Epoxide hydrolase	n/d	n/d	n/d	n/d	+	n/d	n/d	+
V9GYG0	ADP/ATP translocase 1	+	+	+	+	+	+	+	+
V9GZ37	Heat shock 70 kDa protein 1A	n/d	+	+	+	+	+	+	+
V9GZ54	Moesin	n/d	+	n/d	+	+	n/d	n/d	+
V9HW31	ATP synthase subunit beta	+	+	+	+	+	+	+	+

## Sheet: Supplementary table 2.
Supplementary table 2. List of significant proteins form volcano plots (figure 5) comparing the effect of rutin [25 µM] or/and ascorbic acid [100 µM] on UVA (20 J/cm2) irradiated fibroblasts cultured in 3D model. Abbreviations: Asc, ascorbic acid; Ctr, control; Rut, rutin. FC, fold change.
ID	Name	UVA irradiated cells vs. Control		UVA+Rut vs. Rut treated cells		UVA+Asc vs. Asc treated cells		UVA+Rut+Asc vs. Rut+Asc treated cells
		FC	p value	FC	p value	FC	p value	FC	p value
A0A024QZN9	Voltage-dependent anion channel 2	0.00041096	0.013631	-	-	-	-	-	-
A0A024QZT4	Serpin B9	9.28e-06	0.00063229	-	-	-	-	-	-
A0A024R0J9	NAD(P)H dehydrogenase	1.58e-05	0.03303	-	-	-	-	-	-
A0A024R1Y2	ATP-citrate synthase	1.32e-05	0.027278	-	-	-	-	-	-
A0A024R228	Heterogeneous nuclear ribonucleoprotein K	-	-	46000	0.010032	-	-	-	-
A0A024R231	Guanine deaminase	0.00013873	0.010402	-	-	-	-	-	-
A0A024R280	Phosphoserine aminotransferase	-	-	-	-	146670	1.6e-06	-	-
A0A024R2P0	40S ribosomal protein SA	0.00031169	0.00097799	0.2861	0.046743	11400	0.002052	-	-
A0A024R3Z6	Basic leucine zipper and W2 domain-containing protein 1	1.22e-05	0.020836	-	-	-	-	-	-
A0A024R451	Serpin peptidase inhibitor, clade E	9.28e-06	6.77e-08	-	-	-	-	-	-
A0A024R599	Solute carrier family 3, member 2	1.45e-05	0.036223	-	-	-	-	-	-
A0A024R5Z7	Annexin A2	0.00056604	0.0026982	-	-	-	-	-	-
A0A024R7M0	Transmembrane emp24 domain-containing protein 9	55556	9.58e-07	-	-	-	-	-	-
A0A024R814	60S ribosomal protein L7	-	-	-	-	-	-	7.95e-05	0.00011215
A0A024R944	Serpin peptidase inhibitor, clade C	1.14e-05	0.0013888	-	-	-	-	-	-
A0A024RA55	Transmembrane glycoprotein NMB	-	-	-	-	146670	1.6e-06	-	-
A0A024RB99	Serine hydroxymethyltransferase	9.89e-06	0.00080877	-	-	-	-	-	-
A0A024RBS2	60S acidic ribosomal protein P0	3.5932	0.002414	-	-	-	-	-	-
A0A087WXQ8	Proteasome subunit beta type-3	2.68e-06	0.0013239	-	-	-	-	-	-
A0A087X1N8	Serpin B6	-	-	1.62e-05	0.049054	0.33556	0.0012741	-	-
A0A0A0MSB2	Fascin	-	-	-	-	0.31765	0.00031558	-	-
A0A0A0MSK8	Aspartyl/asparaginyl beta-hydroxylase	8.74e-06	0.0078573	-	-	-	-	-	-
A0A0S2Z4G7	Nucleolar phosphoprotein B23	-	-	-	-	0.2716	3.09e-08	-	-
A4QPB0	IQ motif containing GTPase activating protein 1	8.49e-06	0.0043229	-	-	136670	0.00010122	3.1475	5.18e-06
A8K6V6	N-acetylglucosamine-6-sulfatase	-	-	5.45e-05	1.04e-05	-	-	-	-
A8K9C4	Elongation factor 1-alpha	0.00042857	0.0021957	-	-	-	-	1.53e-05	0.042081
A8K9J7	Histone H2B	7.2727	3.96e-05	-	-	-	-	-	-
A8MTM1	Carbonyl reductase [NADPH]	6.4615	5.92e-05	-	-	-	-	-	-
B3KTM1	Malate dehydrogenase	2.9392	0.00025806	-	-	-	-	-	-
B4DID5	Transaldolase 1	2.8	0.00050888	-	-	-	-	-	-
B4DJ75	Serine/threonine-protein phosphatase	9.78e-06	0.0023926	-	-	-	-	-	-
B7Z645	Heterogeneous nuclear ribonucleoprotein Q	-	-	30667	1.34e-06	-	-	-	-
D6RF53	Ubiquitin carboxyl-terminal hydrolase	-	-	30667	1.34e-06	-	-	-	-
E7EX29	14-3-3 protein zeta/delta	0.00032258	0.0014954	-	-	-	-	-	-
E9PK82	40S ribosomal protein S3	2.973	0.0020984	-	-	-	-	2.94e-05	0.036545
E9PS65	Heat shock cognate 71 kDa protein	-	-	-	-	-	-	66667	1.46e-07
F8WCR4	Methanethiol oxidase	1.17e-05	0.018303	-	-	-	-	-	-
K7ELN9	6-phosphogluconate dehydrogenase, decarboxylating	-	-	-	-	-	-	0.00016575	0.04863
K7EMH1	60S ribosomal protein L22	122220	4.1e-08	-	-	-	-	-	-
O43707	Alpha-actinin-4	1.3e-05	0.016351	-	-	-	-	-	-
O75390	Citrate synthase	1.03e-05	0.00068736	-	-	-	-	1.98e-05	0.042918
P02765	Alpha-2-HS-glycoprotein	-	-	-	-	-	-	0.05669	0.037402
P04083	Annexin A1	8.4905	0.00017667	-	-	-	-	-	-
P05091	Aldehyde dehydrogenase	2.5e-05	0.016131	-	-	-	-	-	-
P06737	Glycogen phosphorylase	-	-	-	-	64667	4.24e-09	-	-
P07205	Phosphoglycerate kinase 2	6.1817	0.00048941	0.29457	7.82e-05	0.0002449	0.00166	-	-
P07910	Heterogeneous nuclear ribonucleoproteins C1/C2	10.5	4.52e-05	-	-	-	-	-	-
P09382	Galectin-1	2.5455	0.0078729	0.00051724	0.0062121	-	-	-	-
P0C0S8	Histone H2A type 1	25	2.11e-07	-	-	-	-	-	-
P12955	Xaa-Pro dipeptidase	1.58e-05	0.03303	-	-	-	-	-	-
P15121	Aldo-keto reductase family 1	2.1277	0.0016949	-	-	-	-	-	-
P21266	Glutathione S-transferase Mu 3	-	-	-	-	66000	0.040871	-	-
P23381	Tryptophan--tRNA ligase	-	-	-	-	-	-	0.292	0.00048063
P23396	40S ribosomal protein S3	-	-	-	-	-	-	2.94e-05	0.036545
P23526	Adenosylhomocysteinase	0.2495	0.00096326	-	-	-	-	-	-
P23528	Cofilin-1	15.428	8.58e-06	58000	0.02226	-	-	-	-
P26447	Protein S100-A4	2.246	2.04e-09	-	-	-	-	-	-
P26599	Polypyrimidine tract-binding protein 1	-	-	-	-	2.0611	0.04166	8.82e-06	0.00016925
P26639	Threonine--tRNA ligase 1	1.17e-05	0.0021922	-	-	0.24167	0.00066369	-	-
P26641	Elongation factor 1-gamma	2.3301	0.0001366	-	-	-	-	-	-
P28070	Proteasome subunit beta type-4	-	-	-	-	-	-	1.17e-05	5.33e-08
P28072	Proteasome subunit beta type-6	2.1935	0.011303	-	-	-	-	-	-
P28074	Proteasome subunit beta type-5	-	-	-	-	6.38e-06	1.23e-06	-	-
P29401	Transketolase	-	-	-	-	38.568	3e-06	-	-
P32929	Cystathionine gamma-lyase	1.27e-05	0.0238	-	-	-	-	-	-
P35613	Basigin	0.16705	0.0018437	-	-	-	-	66667	1.46e-07
P40925	Malate dehydrogenase, cytoplasmic	5.45e-06	1.04e-05	-	-	-	-	-	-
P41091	Eukaryotic translation initiation factor 2	1.15e-05	0.010795	-	-	6.38e-06	1.23e-06	-	-
P49411	Elongation factor Tu, mitochondrial	1.32e-05	0.027278	-	-	-	-	-	-
P49720	Proteasome subunit beta type-3	3.49e-06	0.04801	-	-	-	-	0.45679	0.048065
P49721	Proteasome subunit beta type-2	3.6e-06	0.023346	0.28889	0.0048427	-	-	0.2567	0.032645
P51148	Ras-related protein Rab-5C	2.0323	0.00080468	-	-	4.76e-06	0.00046514	1.9e-05	0.047251
P51149	Ras-related protein Rab-7a	4.4994	0.024894	2.5651	1.9e-06	-	-	-	-
P61204	ADP-ribosylation factor 3	-	-	-	-	6.25e-06	8.92e-05	-	-
P61604	10 kDa heat shock protein, mitochondrial	10.333	4.85e-05	3.5556	2.12e-05	15.596	0.00012796	4.2597	0.049919
P61970	Nuclear transport factor 2	-	-	122670	5.13e-05	-	-	-	-
P61978	Heterogeneous nuclear ribonucleoprotein K	-	-	46000	0.010032	-	-	-	-
P61981	14-3-3 protein gamma	5.8696	0.00012521	-	-	-	-	-	-
P62136	Serine/threonine-protein phosphatase PP1-alpha catalytic subunit	9.78e-06	0.0023926	-	-	-	-	-	-
P62318	Small nuclear ribonucleoprotein Sm D3	4.71e-05	0.00016719	-	-	-	-	-	-
P62701	40S ribosomal protein S4	155560	1.56e-08	-	-	-	-	-	-
P62937	Peptidyl-prolyl cis-trans isomerase A	97.124	6.97e-08	0.00034884	0.0051687	0.28016	0.04506	-	-
Q05DH1	Proteasome subunit alpha type	4.7899	5.54e-06	8.52e-06	6.25e-09	-	-	-	-
Q08AJ9	ANP32A protein	238890	2.77e-05	-	-	-	-	-	-
Q13838	Spliceosome RNA helicase DDX39B	3.4615	0.0010112	-	-	-	-	-	-
Q15084	Protein disulfide-isomerase A6	4.918	4.39e-06	5.6283	0.04531	-	-	-	-
Q15181	Inorganic pyrophosphatase	222220	3.69e-05	-	-	-	-	-	-
Q15182	Small nuclear ribonucleoprotein-associated protein	2.1458	0.0016303	-	-	-	-	-	-
Q16716	Pyruvate kinase	3.7025	0.0015884	-	-	6.5672	0.042871	-	-
Q16768	Glyceraldehyde 3-phosphate dehydrogenase	0.00047619	0.041739	-	-	-	-	-	-
Q16881	Thioredoxin reductase 1	0.30556	0.023346	-	-	-	-	-	-
Q53FB6	Mitochondrial aldehyde dehydrogenase 2	2.5e-05	0.016131	-	-	-	-	-	-
Q53HE7	Small nuclear ribonucleoprotein polypeptide N	2.1458	0.0016303	-	-	-	-	-	-
Q59EG8	Proteasome 26S non-ATPase subunit 2	1.62e-05	0.040171	-	-	-	-	2.79e-05	1.75e-06
Q59EJ0	Aldehyde dehydrogenase 1A1	2.25e-05	0.037045	-	-	-	-	-	-
Q59GF8	Heat shock 70kDa protein 4	1.41e-05	0.023798	-	-	-	-	-	-
Q6PK56	EEF2 protein	-	-	-	-	0.075497	0.00025487	2.4935	0.026495
Q6PKA6	ALDH3A1 protein	1.08e-05	0.00096079	-	-	-	-	-	-
Q76LA1	CSTB protein	0.00018018	0.019953	-	-	1.46e-05	7.06e-24	4.11e-05	2.11e-07
Q7Z4Q5	Heterogeneous nuclear ribonucleoprotein U	3.4833	0.0051988	-	-	-	-	9.45e-06	0.00022142
Q7Z5A3	Small nuclear ribonucleoprotein Sm D1	2.81e-06	0.007912	-	-	-	-	-	-
Q96GW1	Endoplasmin	-	-	122670	5.13e-05	-	-	-	-
Q96H53	HSPA8 protein	1.45e-05	0.036223	-	-	-	-	-	-
Q96HX7	HSP90AA1 protein	5.625	1.09e-06	2.9333	0.0012268	-	-	-	-
Q96KP4	Cytosolic non-specific dipeptidase	-	-	-	-	5.4999	0.010822	-	-
Q9NX01	Thioredoxin-like protein 4B	1.58e-06	0.03301	-	-	-	-	-	-
Q9UN47	Pyruvate kinase M2	-	-	0.46262	0.0024911	-	-	-	-
Q9UNM1	Chaperonin 10-related protein	10.333	4.85e-05	3.5556	2.12e-05	15.596	0.00012796	4.2597	0.049919
R4GN98	Protein S100	-	-	-	-	-	-	8.39e-06	0.00020205
R4SBI6	Epoxide hydrolase	9.68e-06	0.00053111	-	-	-	-	-	-
V9GYG0	ADP/ATP translocase 1	-	-	-	-	0.069456	0.00017933	-	-
V9GZ37	Heat shock 70 kDa protein 1A	-	-	2.2262	0.00050118	-	-	-	-
V9GZ54	Moesin	-	-	17733	0.025951	-	-	-	-
V9HW31	ATP synthase subunit beta	4.0299	0.0010528	-	-	-	-	-	-
